# Supplementary material for: Periosteal stem cells control growth plate stem cells during postnatal skeletal growth
Source: Nat Commun. 2022 Jul 18;13:4166. doi: 10.1038/s41467-022-31592-x (PMC9293991; doi:10.1038/s41467-022-31592-x)
Supplement: Supplementary file 3 — Source Data [file 41467_2022_31592_MOESM3_ESM.xlsx]

## Sheet: Figure 1
Panel a				Panel b					Panel d				Panel f
	Control	Prmt5 f/d Ctsk-Cre			Bone volume/tissue volume	Control	Prmt5 f/d Ctsk-Cre			Control	Prmt5 f/d Ctsk-Cre			Control	Prmt5 f/d Ctsk-Cre
	22	16.8				10.2294	2.66346			85.6578	70.7227			36.6	12.4
	23.9	17.2				8.38501	4.84796			85.6539	69.284			35.5	15.3
	21.3	18.6				6.69161	1.28872			85.0777	70.509			33	17.4
	19.5	19.2				11.7802	2.67047			97.8017	71.4762			40.9
	21	17.5				8.98785	1.70683			83.229	76.4485			41.1
										81.6162	70.5335			50.8
					Trabecular separation	Control	Prmt5 f/d Ctsk-Cre			84.7756	75.2532			34.3
						279.136	977.312			81.4032	79.2041			51.3
						342.7	531.783			85.7015	73.2264
						403.357	1520.51			82.5127	74.5028
						251.391	1112.74
						311.346	1524.79
					Trabecular number	Control	Prmt5 f/d Ctsk-Cre
						3.21602	0.995962
						2.67333	1.7893
						2.3133	0.6492
						3.50926	0.874686
						2.92319	0.644636
					Trabecular thickness	Control	Prmt5 f/d Ctsk-Cre
						31.8078	26.7426
						31.3654	27.0942
						28.9268	19.851
						33.569	30.5306
						30.7468	26.4774
Panel h
	Ctrl
	3w	12.4	11.9	11.5	7.6	8.6	10	9	8.8	8.6	10.8	7	7.3	12.2	7.7	9.8	7.3	11.1	8.3	8.1	8.3	9.3
	5w	18.3	15	15.5	16.8	17.1	17.8	18.8	15.6	16.9	17.4	17.4	17.3	15.8	14.1	14.6	16.6
	8w	20.3	18	16.5	17.3	18.5	18.8	18.9	17.4	18.4	18.8
	11w	22	23.9	21.3	19.5	21
	Prmt5 f/d Ctsk-Cre
	3w	9.2	7.7	7.8	10.3	8.9	4.4	9.3	8.9	11.4	10.5	12	10	8.7
	5w	15.4	14.8	11.4	14	15.8	14.1	16	13.3	15.6
	8w	13.4	15.5	15.8	15.7	16.5	14.8	15.9
	11w	16.8	17.2	18.6	19.2	17.5
Panel i
	Ctrl
	4w	10.94	11.48	11.94	12.64
	6w	13.7	13.82	13.16	14.06
	11w	14.84	14.9	14.9
	63w	16.1	16.38	16.02
	Prmt5 f/d Ctsk-Cre
	4w	12.12	11.9	11.72	11.32
	6w	13.28	13.02	13.14
	11w	13.58	14.04	13.54
	63w	14.16	13.96	14.36

## Sheet: Figure 2
Panel b					Panel c
	PSC frequency	Prmt5 f/+ Ctsk-Cre CAG-CAT-EGFP	Prmt5 f/Δ Ctsk-Cre CAG-CAT-EGFP			Prmt5 f/+ Ctsk-Cre CAG-CAT-EGFP
		63.3	37.2			3w	10735	14990	17858
		67.2	32.7			6w	11062	11925	10151
		54.5	28.3			12w	7860	7763	5659
	PP1 frequency	Prmt5 f/+ Ctsk-Cre CAG-CAT-EGFP	Prmt5 f/Δ Ctsk-Cre CAG-CAT-EGFP
		18.9	34.2			Prmt5 f/Δ Ctsk-Cre CAG-CAT-EGFP
		13.1	39.5			3w	8079	9473	10611
		27.8	53.5			6w	5192	3516	1488
						12w	666	1388	742
	PP2 frequency	Prmt5 f/+ Ctsk-Cre CAG-CAT-EGFP	Prmt5 f/Δ Ctsk-Cre CAG-CAT-EGFP
		17.8	28.6
		19.7	27.8		Panel f	Wild-type→Control	Wild-type→Ctsk-Cre R26-iDTR
		17.73	18.2			18.2	12.8
						20.3	13.4
	PSC number	Prmt5 f/+ Ctsk-Cre CAG-CAT-EGFP	Prmt5 f/Δ Ctsk-Cre CAG-CAT-EGFP			20	16.3
		7860	666			17	16.8
		7763	1388				16.1
		5659	742				13.9
	PP1 number	Prmt5 f/+ Ctsk-Cre CAG-CAT-EGFP	Prmt5 f/Δ Ctsk-Cre CAG-CAT-EGFP
		2346.82	612.29		Panel g
		1513.32	1676.64			Wild-type→Control	Wild-type→Ctsk-Cre R26-iDTR
		2886.61	1402.72			13.22	12.4
						14.5	12.16
						14.78	12.48
	PP2 number	Prmt5 f/+ Ctsk-Cre CAG-CAT-EGFP	Prmt5 f/Δ Ctsk-Cre CAG-CAT-EGFP			14.34	11.7
		2210.24	512.032				11.64
		2275.76	1180.01				12.34
		1840.99	477.187
Panel h					Panel m
	Bone volume/tissue volume	Wild-type→Control	Wild-type→Ctsk-Cre R26-iDTR			DT(-)	DT(+)
		13.097	11.7837			18.5	17.5
		12.5851	8.201			18.9	16.3
		19.6677	10.2834			17.7	18.4
		16.3301	2.25949
			2.74467		Panel n
			10.1535			DT(-)	DT(+)
						13.02	13.44
						13.9	13.24
	Trabecular separation	Wild-type→Control	Wild-type→Ctsk-Cre R26-iDTR			14.12	13.22
		249.676	312.407
		251.853	522.746
		187.384	350.211
		205.82	1182.35
			1051.51
			363.658
Panel o
	Bone volume/tissue volume	DT(-)	DT(+)
		9.13276	65.8574
		10.2547	59.196
		10.5555	64.7868
	Trabecular separation	DT(-)	DT(+)
		340.169	30.385
		303.416	34.4189
		288.404	30.7949
Panel j
	Wild-type→Control	5 Days	306.778	238.972	237.306
		28 Days	170.556	163.833	175.75	136.639	169.972	152.111
		56 Days	100.25	97.0833	82.8056	95.0556
	Wild-type→Ctsk-Cre R26-iDTR	5 Days	278.111	232.694	308.445	220.667
		28 Days	88.3611	98.6667	73.8056	74.0556
		56 Days	63.9722	63.7222	57.75	70.75	55.25	56.0556

## Sheet: Figure 3
Panel d
	Prmt5 f/+ Ctsk-Cre CAG-CAT-EGFP	Prmt5 f/Δ Ctsk-Cre CAG-CAT-EGFP
	488.02	187.875
	521.008	239.678
	736.786	195.64
Panel e
	Prmt5 f/+ Ctsk-Cre CAG-CAT-EGFP	Prmt5 f/Δ Ctsk-Cre CAG-CAT-EGFP
	0.00346542	0.0211906
	0.00472044	0.0206117
	0.00983221	0.0198584
Panel g
	Prmt5 f/+ Ctsk-Cre CAG-CAT-EGFP		Prmt5 f/Δ Ctsk-Cre CAG-CAT-EGFP
POSTN	-	+	-	+
	2	2.4	0.2	1
	1.8	2	0.1	0.6
	1.9	2.1	0.1	0.5
	2.4	3	0.4	1.8
	2.6	3.8	0.2	1
	2	4	0	0.8
	3.2	4.8	0.4	1.6
	2.4	2.4	0	0.8
	1.6	4.4	0.4	1.2
Panel h
	Prmt5 f/+ Ctsk-Cre CAG-CAT-EGFP	Prmt5 f/Δ Ctsk-Cre CAG-CAT-EGFP
	433	0.365
	79.4	0.518
	39.4	15.5
	432	0.2
	126	9.66
	16.1
	6.5

## Sheet: Figure 4
Panel b						Panel h
	Non-CTSK MSC	PSC	PP1	PP2			Bone volume/tissue volume	Control	Ihh flox/flox Ctsk-Cre
	4972.26	22910.5	2714.97	502.276				22.6707	0
	6176.45	26139.4	1417.05	216.406				19.0959	0.032966
	4701.6	21191.3	3344.41	1158.52				18.7994	0
	5302.61	24903.8	2117.93	333.456				16.8486
								26.5658
								20.3479
Panel c								25.2935
	Periosteal CD90	Ctsk-Cre CAG-CAT-EGFP	Ihh flox/flox Ctsk-Cre CAG-CAT-EGFP					15.1248
		1.23797	0.0441324					31.1301
		2.90388	0.275091					18.8025
		0.0283203	0.345793					17.1765
		0.805513
		0.0243148
							Trabecular number	Control	Ihh flox/flox Ctsk-Cre
								5.14948	0
	Periosteal CD45	Ctsk-Cre CAG-CAT-EGFP	Ihh flox/flox Ctsk-Cre CAG-CAT-EGFP					4.93007	0.018302
		0.456277	0.0913774					4.56198	0
		1.49276	0.246213					4.41763
		0.389037	0.00418076					5.65024
		0.581552						4.96199
		0.273191						5.12587
								4.29134
								6.08077
	PSC	Ctsk-Cre CAG-CAT-EGFP	Ihh flox/flox Ctsk-Cre CAG-CAT-EGFP					4.74913
		28.207	0.0246543					4.58153
		6.1389	0.191841
		14.2016	0.253135
		15.8673
		9.83538
Panel e
Control
	3w	10.8	9.8	8.3	7.5	7.5	15.4	14.3	12.1	11.5	9.7	9
	6w	22	16.6	21.7	18.8	18.3	21.2	19.3	17.4	21.5	16.1	14.7
	11w	29.5	21.9	29.8	23.3	29.9	25.7	25.5	24.9	27.7	26.7	21.8
Ihh flox/flox Ctsk-Cre
	3w	6.6	9	8.2
	6w	14.8	12.8	13.4
	11w	14.2	12.8	16.9
Panel l				Panel o
	Ihh flox/flox	Ihh flox/flox Ctsk-Cre			Gli1	Ihh flox/flox	Ihh flox/flox Ctsk-Cre
	10025	794				1.11799	0.829839
	15674	873				0.953235	0.0494085
	7882	1070				0.871096	0.231792
	8007	837				1.05768	0.330084
Panel m					Ptch	Ihh flox/flox	Ihh flox/flox Ctsk-Cre
	Ihh flox/flox	Ihh flox/flox Ctsk-Cre				1.12376	0.383776
	8876	7822				0.756986	0.331789
	8065	7975				1.07799	0.334097
	6829	6851				1.04127	0.363075
	8585	7156
Panel n
	Ihh flox/flox	Ihh flox/flox Ctsk-Cre
	4.15	0.28
	6.4	0.79
	4.77	0.22
	7.58	0.49

## Sheet: Supplementary Fig.1
Panel a
	Prmt5 flox/+	Prmt5 flox/Δ
	6.19753	3.39316
	7.7793	4.77265
	1.47181
Panel b
	Prmt5 flox/+	Prmt5 flox/Δ
	15.7047	25.947
	17.8268	27.5584
	33.1907
	20.164
Panel c
	Total BM	Control	Prmt5 flox/Δ Ctsk-Cre
		20160000	9060000
		20160000	7370000
		25030000	12300000
		21790000
	LT-HSC	Control	Prmt5 flox/Δ Ctsk-Cre
		11397.9	3123.98
		9550.14	2577.32
		10647.4	2462.24
		5061.66
	MEP	Control	Prmt5 flox/Δ Ctsk-Cre
		87818.3	28012.1
		93081.9	21369
		110064	37860.7
		95817
	Pro-E	Control	Prmt5 flox/Δ Ctsk-Cre
		274116	138133
		252148	121155
		356512	187640
		279594
	GMP	Control	Prmt5 flox/Δ Ctsk-Cre
		54297.8	31622.6
		55128.8	26837.9
		73605.4	39043.8
		51202.2
	CMP	Control	Prmt5 flox/Δ Ctsk-Cre
		81723.7	46526.2
		83366.4	34070
		113147	65390.7
		87651.8

## Sheet: Supplementary Fig2
		TP	Control	Prmt5 flox/Δ Ctsk-Cre
			5.4	5.1
			4.8	5.4
			5.4	5.1
			5.4	5.4
			4.8	5.4
			5.1
		ALB	Control	Prmt5 flox/Δ Ctsk-Cre
			4.2	4.2
			4	4.2
			5.4	3.9
			5.4	5.4
			3.6	4.2
			3.9
		BUN	Control	Prmt5 flox/Δ Ctsk-Cre
			32.4	28.5
			28	33.3
			36	26.4
			24	33
			22.2	20.7
			33
		Ca	Control	Prmt5 flox/Δ Ctsk-Cre
			10.5	10.2
			9.6	10.2
			10.2	10.2
			10.2	9.6
			9.6	9.9
			9.9
		IP	Control	Prmt5 flox/Δ Ctsk-Cre
			7.8	6.6
			8	7.5
			7.8	8.1
			7.2	6.6
			8.4	7.2
			7.2
		AST	Control	Prmt5 flox/Δ Ctsk-Cre
			45	51
			128	66
			72	45
			120	48
			66	48
			42
		ALT	Control	Prmt5 flox/Δ Ctsk-Cre
			18	15
			20	33
			18	15
			18	18
			15	18
			12
		LDH	Control	Prmt5 flox/Δ Ctsk-Cre
			222	339
			552	423
			684	291
			366	444
			405	240
			330
		AMY	Control	Prmt5 flox/Δ Ctsk-Cre
			1854	1857
			1904	2013
			5292	1692
			2172	1836
			1713	2187
			1968
		T-CHO	Control	Prmt5 flox/Δ Ctsk-Cre
			75	87
			88	78
			84	84
			84	66
			57	78
			78
		TG	Control	Prmt5 flox/Δ Ctsk-Cre
			69	66
			64	93
			42	39
			72	66
			33	39
			87
		HDL-C	Control	Prmt5 flox/Δ Ctsk-Cre
			42	48
			48	45
			48	48
			48	36
			27	45
			45
		T-BIL	Control	Prmt5 flox/Δ Ctsk-Cre
			0.09	0.09
			0.12	0.09
			0.06	0.09
			0.12	0.12
			0.18	0.09
			0.09
		GLU	Control	Prmt5 flox/Δ Ctsk-Cre
			189	144
			152	165
			144	144
			156	168
			123	156
			147

## Sheet: Supplementary Fig3
Panel b					Panel c					Panel j
	Osteoclast surface/bone surface	Control	Prmt5 flox/Δ Ctsk-Cre			11weeks old periosteum	Control	Prmt5 flox/Δ Ctsk-Cre			Prmt5	Control	Day0	1.02425	0.975745
		8.423	7.116				0	0					Day3	1.2875	1.74663	1.44852
		9.689	8.069				0	0					Day5	1.02425	0.982531	0.975745
		8.036	10.161				0.09	0
		9.24	5.729				0	0				Prmt5 flox/Δ Ctsk-Cre	Day0	0.739476	0.548885	0.427672
		6.703	9.662				0.04	0					Day3	0.522889	0.541328	0.464766
													Day5	0.200904	0.207988	0.221377
	Osteoclast number/bone perimeter	Control	Prmt5 flox/Δ Ctsk-Cre			11weeks old endosteum	Control	Prmt5 flox/Δ Ctsk-Cre
		3.335	2.938				1.7	2.05			NFATc1	Control	Day0	1.10703	0.892974
		3.777	3.435				1.85	2.2					Day3	7.14379	6.13341	6.39387
		3.239	3.653				2.06	2.2					Day5	7.04544	9.2323	6.94844
		3.33	2.129				1.82	2.37
		2.649	3.55				1.98	2				Prmt5 flox/Δ Ctsk-Cre	Day0	0.930894	0.782786	0.833174
													Day3	6.13341	7.65652	6.85278
													Day5	6.99677	8.79504	7.92653
	Eroded surface/bone surface	Control	Prmt5 flox/Δ Ctsk-Cre			6weeks old periosteum	Control	Prmt5 flox/Δ Ctsk-Cre
		12.437	13.685				0.561	0.122
		11.851	11.355				0.557	0			Acp5	Control	Day0	1.04157	0.958435
		10.13	14.315				0.28	0.392					Day3	608.348	268.495	154.21
		11.492	6.63				0.47	0.019					Day5	552.087	759.419	448.434
		11.207	6.26				0.28	0.365
							0.48					Prmt5 flox/Δ Ctsk-Cre	Day0	0.906735	0.663769	0.659184
							0.23						Day3	295.856	457.857	281.844
	Osteoclast numner/secondary sponginosa	Control	Prmt5 flox/Δ Ctsk-Cre				0.113						Day5	494.132	629.801	575.532
		32	17				0.229
		29.5	8.5				0.137
		15	10.5				0.25				Tnfrsf11a	Control	Day0	1.05885	0.941151
		22	12.5				0.1						Day3	4.96742	4.26486	3.16564
		15	13.5				0.61						Day5	3.46414	3.7386	3.14377
												Prmt5 flox/Δ Ctsk-Cre	Day0	0.825018	0.915415	0.981117
						6weeks old endosteum	Control	Prmt5 flox/Δ Ctsk-Cre					Day3	2.68049	3.32303	3.01571
Panel d							1.93	3.256					Day5	2.95365	4.09112	3.07908
	Control	Prmt5 flox/Δ Ctsk-Cre					2.493	2.807
	206	196					1.12	3.141
	197	229					1.72	2.874			Mmp9	Control	Day0	1.13775	0.862252
	272	186					2.17	2.13					Day3	257.099	207.387	122.461
							2.19						Day5	277.469	361.082	250.069
							1.89
Panel e							2.133					Prmt5 flox/Δ Ctsk-Cre	Day0	0.725065	0.530778	0.383203
	Control	Prmt5 flox/Δ Ctsk-Cre					2.801						Day3	157.17	204.532	178.055
	1.0275	0.937708					2.038						Day5	268.017	336.901	275.552
	0.86955	0.959646					2.24
	1.10295	1.49537					2.5
							2.95				Dcstamp	Control	Day0	1.32716	0.672842
													Day3	1673.14	1416.72	769.8
													Day5	1882.38	1696.49	1276.82
Panel g
	Control											Prmt5 flox/Δ Ctsk-Cre	Day0	0.606399	1.4624	1.2731
	0h	100	100	100									Day3	994.853	1111.54	1029.94
	6h	60.7456	83.9901	57.5556									Day5	1259.24	1895.47	1571.95
	12h	22.807	13.7931	21.3333
	24h	0.438597	0	0
	Prmt5 flox/Δ Ctsk-Cre
	0h	100	100	100
	6h	60.6357	95.7529	56.2667
	12h	22.4939	35.9073	28.2667
	24h	0	0	0.266667

## Sheet: Supplementary Fig4
Panel d
	Control→Wild-type	Prmt5 flox/Δ Ctsk-Cre→Wild-type
	19.4	20.2
	22.8	20.7
	21.3	20
	19	21.1
	19.1	20
		20.7
Panel e
	Control→Wild-type	Prmt5 flox/Δ Ctsk-Cre→Wild-type
	1.06618	0.206248
	1.02275	0.0929406
	1.05882	0.203409
	1.04424	0.191107
	0.808014	0.17464
		0.106023
Panel f
	Bone volume/tissue volume	Control→Wild-type	Prmt5 flox/Δ Ctsk-Cre→Wild-type
		11.3513	10.3036
		10.5212	20.5246
		11.7002	13.7569
		8.5773	12.6068
		10.8365	16.0906
			22.7742
	Trabecular separation	Control→Wild-type	Prmt5 flox/Δ Ctsk-Cre→Wild-type
		270.876	278.161
		278.438	148.441
		267.318	224.374
		330.348	236.018
		280.995	190.403
		268.467	141.903
		585.615	305.663
		272.629	285.255
		217.753	274.906
		221.334	322.274
		231.526
Panel h
	Wild-type→Control	Wild-type→Prmt5 flox/Δ Ctsk-Cre
	16.4	13.1
	18.4	18.4
	17.6	17.7
	21.5	17.2
		13.4
		12.8
Panel i
	Wild-type→Control	Wild-type→Prmt5 flox/Δ Ctsk-Cre
	0.998491	0.863233
	0.977943	0.899891
	0.971187	0.92519
	1.0337	0.869237
	0.957817	0.971187
	1.05542	1.09264
	1.00544
Panel j
	Bone volume/tissue volume	Wild-type→Control	Wild-type→Prmt5 flox/Δ Ctsk-Cre
		9.41873	0.307481
		17.0007	0.864888
		11.7892	0.784117
		16.3051	0.457018
			0.675276
			13.8703
	Trabecular separation	Wild-type→Control	Wild-type→Prmt5 flox/Δ Ctsk-Cre
		416.265	7727.98
		184.845	2771.29
		260.731	2837.24
		207.916	5955.05
			4532.27
			232.852
Panel m
	Prmt5 flox/flox	Prmt5 flox/flox LysM-Cre
	26.1	26.3
	25.8	26.4
	26	25.9
Panel n
	Prmt5 flox/flox	Prmt5 flox/flox LysM-Cre
	23.3621	28.9157
	18.0455	25.5566
	21.0942	26.3398
Panel o
	Prmt5 flox/flox	Prmt5 flox/flox LysM-Cre
	15.32	14.76
	15.3	14.86
	15.6	15.5
Panel p
	Prmt5 flox/flox	Prmt5 flox/flox LysM-Cre
	1.84	1.88
	1.82	1.82
	1.84	1.78

## Sheet: Supplementary Fig5
Panel b
	Prmt5 flox/flox	Prmt5 flox/flox Col2a1-Cre	Prmt5 flox/flox Sp7-Cre
	25.9	22	19.5
	27.9	21.5	17.5
	26.9	16.8	19
	26.9
Panel d
	Prmt5 flox/flox	Prmt5 flox/flox Col2a1-Cre	Prmt5 flox/flox Sp7-Cre
	29.9597	15.8993	8.0412
	35.2418	14.6209	16.2681
	25.6235	14.7812	17.9604
	26.323
Panel e
	Femur length	Prmt5 flox/flox	Prmt5 flox/flox Col2a1-Cre	Prmt5 flox/flox Sp7-Cre
		15.22	14.18	11.82
		15.88	13.4	14.1
		15.64	12.38	14
		15.84
	Femur width	Prmt5 flox/flox	Prmt5 flox/flox Col2a1-Cre	Prmt5 flox/flox Sp7-Cre
		1.65	1.59	1.28
		1.62	1.45	1.4
		1.64	1.33	1.42
		1.68

## Sheet: Supplementary Fig7
Panel a					Panel j
	Growth plate chondrocyte	Control	Prmt5 flox/Δ Ctsk-Cre			Ctsk	Control	cKO
		1.16276	1.13096				1.99318	0.643974
		1.02637	0.827912				1.74724	1.60779
		0.810874	0.845308				0.67599	1.12122
							0.364774	1.30593
							0.556739	0.474695
							0.662078
	PSCs	Prmt5 flox/+ Ctsk-Cre CAG-CAT-EGFP	Prmt5 flox/Δ Ctsk-Cre CAG-CAT-EGFP
		1.02378	0.017384			Mx1	Control	cKO
		1.40825	0.172408				2.14827	1.1673
		0.567976	0.18098				0.0181131	0.0781926
							2.17826	1.0022
							1.03038	0.764811
Panel e							0.616929	0.0885831
	Secondary sponginosa	Wild-type→Control	Wild-type→Ctsk-Cre R26-iDTR				0.00804984
		5.385	7.306
		10.269	2.967
		11.079	5.768			Ccr5	Control	cKO
			12.363				0.47818	2.05
							2.37121	0.181196
							0.601078	0.96971
	Periosteum	Wild-type→Control	Wild-type→Ctsk-Cre R26-iDTR				1.21894	0.0362877
		11.252	20.119				0.298463	0.012741
		10.296	0				1.03213
		16.26	10.372
			16.674
						Pdgfra	Control	cKO
							1.01242	0.991586
Panel f							1.07759	0.816661
	Endosteum	Wild-type→Control	Wild-type→Ctsk-Cre R26-iDTR				1.69092	1.08509
		3.119	1.961				1.44174	1.04812
		1.944	2.172				0.249621	0.221874
		2.744	3.496				0.527707
			2.972
						Acta1	Control	cKO
	Periosteum	Wild-type→Control	Wild-type→Ctsk-Cre R26-iDTR				0.263376	0.904504
		0.148	0.038				2.24264	1.16894
		0	0.058				0.491478	0.709659
		0.016	0.299				1.09066	0.0783023
			0				0.421966	0.0772243
							1.48988
Panel g
	Secondary sponginosa	Wild-type→Control	Wild-type→Ctsk-Cre R26-iDTR			Lepr	Control	cKO
		6.56877	7.88782				0.382783	4.21227
		6.55409	8.40572				1.35153	0.433649
		3.42625	12.3441				3.64167	8.9049
		10.1964	8.42945				0.1344	0.652748
		11.3257					0.199519	0.242255
		7.75343					0.290095
	Periosteum	Wild-type→Control	Wild-type→Ctsk-Cre R26-iDTR
		2.28254	5.19821			Cxcl12	Control	cKO
		5.23646	9.64566				0.980786	1.17447
		5.37831	5.63598				1.13446	2.79338
		3.55621	7.62687				1.69585	1.25007
		9.47296					1.29416	0.785678
		7.19934					0.26098	0.0556302
							0.633761
Panel h						Nes	Control	cKO
	Endosteum	Wild-type→Control	Wild-type→Ctsk-Cre R26-iDTR				1.38179	0.618367
		1.4454	2.82413				1.94064	1.58726
		1.28159	3.52049				0.782702	0.924365
		1.79997	2.76761				0.383297	1.3914
		2.80176	2.42461				0.64911	0.488535
		2.77402					0.862463
		3.14895
						Grem1	Control	cKO
							1.31178	0.429737
	Periosteum	Wild-type→Control	Wild-type→Ctsk-Cre R26-iDTR				2.13099	0.0922393
		0.0224916	0				0.927569	0.570986
		0.0537062	0.00776272				1.07291	0.374108
		0.0104145	0				0.384625	0.0342329
		0.0095343	0.00316141				0.172125
		0.0212222
		0.0871929

[truncated: 3 more sheets: Supplementary Fig8, Supplementary Fig9, Supplementary Fig10]
